# Supplementary material for: Prospect of Gum Arabic–Cocoliposome Matrix to Encapsulate Curcumin for Oral Administration
Source: Polymers (Basel). 2024 Mar 29;16(7):944. doi: 10.3390/polym16070944 (PMC11013629; doi:10.3390/polym16070944)
Supplement: Supplementary file 1 [file polymers-16-00944-s001.zip]

Archive with 1 entries (1 files):
- polymers-2865557-supplementary.pdf
